# Supplementary material for: Comparison of time-series models for monitoring temporal trends in endemic diseases sero-prevalence: lessons from porcine reproductive and respiratory syndrome in Danish swine herds
Source: BMC Vet Res. 2019 Jul 8;15:231. doi: 10.1186/s12917-019-1981-y (PMC6613256; doi:10.1186/s12917-019-1981-y)
Supplement: Supplementary file 1 — R code used for a Dynamic Linear Model (DLM) and a Dynamic Generalized Linear Model (DGLM), both with a linear trend component. (TXT 5 kb) [file 12917_2019_1981_MOESM1_ESM.txt]

#### Input used for both Bayesian models
# k = number of positive herds for a given time unit
# n = number of herds tested for a given time unit
# f = Transposed design matrix (as described in eq. 3)
# G = System matrix (as described in eq. 4)
# delta = discount factor
# N = number of time points to include in the study

#### Code for Dynamic Linear Model (DLM) with a trend component ####
# function
alg84.dlm.zeros = function (k, n, f, G, delta, N) {  
  
  ##make vectors to store results
  et <- rep (NA, N)
  et.norm <- rep (NA, N)
  sqr.et <- rep (NA, N)
  pred <- rep (NA, N)
  Q <- rep (NA, N)
  growth <- rep (NA, N)
  growth.var <- rep (NA, N)   
  M.filtered <- list()
  
  prev <- k/n
  
  ## reference analysis to initiate the model for known observational variance
  kk1 <- (k[1] / n[1]) 
  kk2 <- (k[2] / n[2]) 
  
  #t1 
  H1 <-matrix ( rep (0,4), nrow=2 )
  h1 <- matrix ( rep (0,2), nrow=2 )
  K1 <-H1 + f %*% t(f)
  k1 <- h1 + f * (kk1)
  
  #t2
  H2 <- t ( solve(G) ) %*% K1 %*% solve(G)
  h2 <- t ( solve(G) ) %*% ( k1 )
  K2 <- H2 + f %*% t( f ) / ((( k[2] / n[2] ) * ( 1- ( k[2] / n[2] ))) / n[2] )
  k2 <- h2 + f * kk2 / ((( k[2] / n[2] ) * ( 1 - ( k[2] /n[2] ))) /n[2] )
  
  mt2 <- solve( K2 ) %*% k2
  Ct2 <-solve (K2)
  
  ##RUN THE KALMAN FILTER ALGORITHM from t=3
  for ( t in 3:N ){
    
    # Prior mean
    at <- G %*% mt2
    
    # Prior Variance for theta
    Pt <- G %*% Ct2 %*% t(G)
    Rt <- (1/delta) * Pt
    
    # One-step Forecast mean
    ft <- t(f) %*% at
    
    #Estimated observational variance
    Vt <- (( k[t-1] / n[t-1] ) * ( 1 - ( k[t] / n[t] ))) / n[t] 
    
    # One-step Forecast variance 
    Qt <- t(f)  %*%  Rt  %*%  f + Vt 
    
    # Adaptative Coef. matrix
    At <- (Rt %*% f) %*% solve(Qt)            
    
    # One-step forecast error      
    error <- ( k[t] / n[t] ) - ft
    
    # Standardized forecast error
    error.norm <- error/sqrt( abs (diag(Qt))) 
    
    # squarres error, used to later calculate MSE
    sqr.error <- error^2
    
    # updating equations 
    mt <- at + At %*% error 
    Ct <- Rt - ( At  %*%  Qt  %*%  t(At) )
    
    # use the priors to replace the filtered values in case of zeros
    If (k[t] < 1) { 
      mt <- at
      Ct <- Rt
    }
    
    ##start all over again: make them prior
    mt2 <- mt
    Ct2 <- Ct
    
    # store prediction and forecast error
    pred[t] <- ft
    et[t] <- error
    sqr.et[t] <- sqr.error
    et.norm[t] <- error.norm
    
    Q[t] <- Qt
    growth[t] <- mt[2,1]
    
    M.filtered[[t]] <- mt
    
    # get growth variance.
    f.growth <- matrix(c(0,1),nrow=2)
    growth.var[t] <- (t ( f.growth ) %*% Ct ) %*% f.growth
    
  }  
  return( list ( f = pred, 
                 et = et, 
                 et.norm = et.norm, 
                 q = Q, 
                 growth = growth,
                 growth.var = growth.var, 
                 M.filtered = M.filtered,
                 sqr.et = sqr.et))
}


#### Code for the Dynamic Generalized Linear Model (DGLM) based on a binomial regression with a trend component ####

# function
alg88.BinReg <- function (k, n, f, G, delta, N) {
  
  ##store results
  e <- rep(NA, N)
  et.norm <- list()
  sqr.et <- rep(NA, N)
  pred <- rep(NA, N)
  Q <- rep(NA, N)
  growth <- rep(NA, N)
  growth.var <- rep(NA, N)
  M.filtered <- list()
  
  ## reference analysis to initiate the model 
  kk1 <- ( k[1] / n[1] ) 
  kk2 <- ( k[2] / n[2] ) 
  ##t1 
  H1 < -matrix( rep(0,4), nrow=2)
  h1 <- matrix(rep(0,2), nrow=2)
  K1 <- H1 + f %*% t(f)
  k1 <- h1 + f * (kk1)
  
  ##t2
  H2 <- t( solve(G) ) %*% K1 %*% solve(G)
  h2 <- t( solve(G) ) %*% (k1)
  K2 <- H2 + f %*% t(f)
  k2 <- h2 + f * kk2 
  
  mt2 <- solve(K2) %*% k2
  Ct2 <- solve(K2) 
  
  ##loop over time
  for (t in 3:N) {
    
    # prior for theta
    at <- G %*% mt2
    Pt <- G %*% Ct2 %*% t(G)
    Rt <- (1/delta)*Pt
    
    # prior for BinReg
    ft <- t(f) %*% at
    Qt <- ( t(f) %*% Rt) %*% f
    alpha <- ft * (ft * (1-ft) / Qt - 1)
    beta <- (1 - ft) * (ft * (1 - ft) / Qt - 1)
    
    # calculate one t step forecast error
    error <- k[t] / n[t] - ft
    
    # Calculate the standardized forecast error
    error.norm <- error / sqrt( abs( diag(Qt) ) ) 
    
    ##calculate the squared forecast error to later use for MSE
    sqr.error <- error^2
    
    #posterior for f and Q
    fu <- (alpha + k[t] ) / (alpha + beta + n[t])
    qu <- fu * (1 - fu) / (alpha + beta + n[t] + 1)
    
    # posterior for m and C
    mt <- at + as.numeric ((fu - as.numeric(ft) )/ as.numeric(Qt) ) * (Rt%*%f)
    Ct <- Rt - (( 1 - as.numeric(qu) / as.numeric(Qt)) / as.numeric(Qt)) * (Rt %*% f) %*% (t(f) %*% Rt)
    
    # make them prior
    mt2 <- mt
    Ct2 <- Ct
    
    # store prediction and error
    pred[t] <- ft
    e[t] <- error
    et.norm[t] <- error.norm
    sqr.et[t] <- sqr.error 
    
    Q[t] <- Qt
    M.filtered[[t]] <- mt
    growth[t] <- mt[2,1]
    
    # get growth variance
    f.growth <- matrix( c(0,1), nrow=2)
    growth.var[t] <- (t (f.growth) %*% Ct) %*% f.growth
    
  }
  return(list(f = pred, 
              e = e, 
              et.norm = et.norm, 
              q = Q, growth = growth,
              growth.var = growth.var, 
              M.filtered = M.filtered,
              sqr.et = sqr.et))
}
